# Supplementary material for: Synthesis and Fungicidal Activity of Hydrated Geranylated Phenols against Botrytis cinerea
Source: Molecules. 2021 Nov 11;26(22):6815. doi: 10.3390/molecules26226815 (PMC8620067; doi:10.3390/molecules26226815)
Supplement: Supplementary file 1 [file molecules-26-06815-s001.zip]

Archive with 1 entries (1 files):
- molecules-1447647-supplementary.pdf
